# Supplementary material for: Drone swarm strategy for the detection and tracking of occluded targets in complex environments
Source: Commun Eng. 2023 Aug 2;2:55. doi: 10.1038/s44172-023-00104-0 (PMC10956045; doi:10.1038/s44172-023-00104-0)
Supplement: Supplementary file 4 — Supplementary Data 1 [file 44172_2023_104_MOESM4_ESM.xlsx]

## Sheet: Plots
																				sequentially sampling single camera drone			parallelly sampling camera array			drone swarm (n=10) 300 trees/ha EXP 1			drone swarm (n=5) 300 trees/ha EXP 1			drone swarm (n=3) 300 trees/ha EXP 1			drone swarm (n=10) 400 trees/ha EXP 1			drone swarm (n=10) 500 trees/ha EXP 1			Motion Exp. 1 Fig.5(i)			Supplementary S4 Another Motion Exp.			Supplementary S5
	Note: The drop in the end of the plots is when the target is completely lost and not in the swarm's field of view.																			Time(Seconds)	O(%)		Time(Seconds)	O(%)		Time(Seconds)	O(%)		Time(Seconds)	O(%)		Time(Seconds)	O(%)		Time(Seconds)	O(%)		Time(Seconds)	O(%)		Time(Seconds)	O(%)		Time(Seconds)	O(%)		Time(Seconds)	O(%)
																				0	1.49254		0	7.13619		0	0		0	0		0	0		0	0		0	0		0	69.8228		0	69.8228		0	69.8228
																				0.4	2.5653		0.2	7.55597		0.2	0		0.2	0		0.2	0		0.2	0		0.2	0		0.245532	48.5075		0.348843	31.7631		0.267799	33.209
																				0.8	3.03172		0.4	8.86194		0.4	0		0.4	0		0.4	0		0.4	8.39552		0.462973	11.9403		0.546865	29.1978		0.557999	24.7202		0.504079	23.7873
																				1.2	3.03172		0.6	13.7593		0.6	19.7761		0.6	13.4328		0.6	12.3134		0.6	7.08955		0.711238	14.1325		0.846066	9.60821		0.933812	25.3265		0.77284	27.3321
																				1.6	3.03172		0.8	17.0709		0.838456	27.4254		0.70426	18.2836		0.657703	13.3862		0.8	26.0261		0.98143	13.7593		1.48312	20.1959		1.30176	24.7202		1.06238	25.3731
																				2	3.07836		1	15.1119		1.09344	24.9534		0.833843	20.9888		0.713314	14.5056		1.0696	23.9272		1.22901	11.4272		1.98022	24.8601		1.56766	24.3004		1.41007	9.375
																				2.4	4.29104		1.2	14.5989		1.43877	38.4795		0.920206	21.6884		0.753385	17.0243		1.39062	35.4478		1.46143	15.1586		2.268	25.653		1.8254	6.52985		1.90029	13.2463
																				2.8	6.29664		1.4	3.17164		1.75786	31.1567		1.04913	21.4552		0.798114	15.6716		1.70115	23.4608		1.68365	9.375		2.50449	34.6549		2.05821	25.4198		2.28146	17.6306
																				3.2	6.76306		1.6	5.41045		2.07443	44.9627		1.10469	22.9011		0.853587	14.3657		2.0182	19.4496		1.95936	15.0187		2.74482	5.36381		2.24068	31.5765		2.59134	28.6847
																				3.6	9.14179		1.8	7.22948		2.27943	41.8377		1.21625	24.0672		0.873839	14.1325		2.40333	29.2444		2.1946	17.2108		3.21496	8.90858		2.49499	5.64366		2.8919	22.7612
																				3.8	12.8731		2	7.08955		2.5166	38.7127		1.30534	23.4608		0.911838	13.4795		2.57413	24.5802		2.54073	21.0354		3.56184	16.6045		2.87149	9.84142		3.1769	18.1437
																				4.2	13.4795		2.2	6.43657		2.82853	37.0802		1.40112	24.9534		1.40655	19.3563		2.79328	26.6325		2.78012	25.7929		3.82428	9.65485		3.15574	9.04851		3.52063	17.8172
																				4.6	13.153		2.4	12.1269		3.0091	38.7127		1.52148	20.0093		1.49337	18.0504		3.00114	32.3694		3.04403	23.9739		4.02969	9.74813		3.37611	13.2929		4.41293	13.7127
																				5	13.0597		2.6	11.6138		3.25266	38.5261		1.60661	24.9067		1.55197	20.1026		3.21014	21.5951		3.30425	24.0205		4.19729	15.3918		3.64124	7.46269		5.09904	15.7183
																				5.4	13.666		2.8	17.584		3.46783	35.681		1.71672	28.125		1.61748	20.7556		3.48676	31.6698		3.63795	23.041		4.34033	33.4888		3.95359	13.0131		5.64626	23.0877
																				5.8	13.2463		3	19.3097		3.69088	44.3097		1.81618	27.7052		1.66221	19.6362		3.72789	35.9142		3.93849	31.0168		4.58408	35.3078		4.1929	22.2948		6.10148	14.2257
																				6.2	14.2257		3.2	13.9925		3.88195	45.9888		1.92851	27.3787		1.69612	11.9403		4.19984	42.4907		4.22071	26.819		4.82721	37.9198		4.47831	18.8433		6.49674	15.0653
																				6.6	13.8993		3.4	14.9254		4.04623	37.5466		2.02476	27.3321		1.74327	10.9142		4.4084	40.5784		4.50751	24.7201		5.14377	37.8265		4.71147	35.4944		6.85338	8.16231
																				7	13.9459		3.6	14.4123		4.26588	26.7724		2.14131	22.6213		1.78924	21.9683		4.62644	33.9086		4.91562	26.166		5.38621	33.209		4.94118	33.722		7.18521	10.4011
																				7.4	10.7743		3.8	12.4067		4.7628	46.5951		2.24532	28.5914		1.84441	13.9925		4.91086	34.3284		5.25826	27.7052		5.68797	49.3937		5.21765	29.7575		7.50106	11.9403
																				7.6	13.3396		4	15.3451		5.16951	42.6306		2.34433	32.5093		1.89152	15.3918		5.04057	29.8974		5.5581	25.7929		5.99752	49.9067		5.43458	39.0392		7.8065	15.7649
																				8	15.2519		4.2	3.91791		5.38937	38.8993		2.45733	32.6026		1.92248	13.5728		5.38611	34.4683		5.82799	21.7817		6.25712	49.9534		5.8117	24.9067		8.10509	18.8433
																				8.4	15.4851					5.88849	48.694		2.55671	32.8825		1.96807	20.056		5.60746	25.5131		6.0769	24.9534		6.5145	50.653		6.04688	23.9272		8.39909	6.11008
																				8.8	15.9049					6.31314	51.306		2.66556	29.5243		2.0193	19.6362		5.85024	35.5877		6.31115	10.028		6.77755	44.7761		6.30591	16.0914		8.69001	7.04291
																				9.2	15.8116					6.53835	54.4776		2.72047	31.5299		2.05917	20.3825		6.28065	37.5		6.56196	11.2407		7.06274	45.2892		6.63284	7.83582
																				9.6	16.278					6.77656	48.3209		2.83413	31.6698		2.55211	18.75		6.48509	38.5261		6.82516	14.5056		7.32716	42.2108		7.32116	9.32836
																				10	16.1847					6.97414	52.0989		2.91783	28.6381		3.02974	20.9422		6.68828	32.1362		7.06764	17.0709		7.5928	35.4478		7.8399	4.99067
																				10.4	15.9515					7.20614	45.6157		3.04068	31.5299		3.51665	17.4907		6.95565	35.3545		7.2964	14.319		7.83646	43.1437		8.24212	13.806
																				10.8	16.4646					7.3976	46.4552		3.17451	27.0989		3.57817	20.2425		7.38966	30.5037		7.51601	17.584		8.11208	29.5243		8.49485	13.666
																				11.2	15.1119					7.60872	52.3321		3.27581	28.9646		4.06932	18.1437		7.61166	31.903		7.72945	16.7444		8.29703	33.4888		8.72805	10.1679
																				11.4	16.3713					7.90283	51.0728		3.39072	26.5858		4.55292	19.2164		8.00609	32.2761		7.93872	14.7854		8.64385	31.4832		9.00129	13.7593
																				11.8	16.931					8.33372	58.7687		3.5073	29.7575		5.03619	18.1437		8.33822	30.2705		8.17047	17.7705		8.82596	40.4384		9.20859	17.9571
																				12.2	16.8377					8.72951	56.4832		3.61014	32.2295		5.51974	15.3451		8.65866	37.3134		8.43837	20.4757		9.12557	35.681		9.43479	11.8937
																				12.6	16.6978					8.99726	55.5037		3.74254	30.6903		5.56401	13.3396		8.86148	36.9869		8.68517	19.1231		9.37103	36.8004		9.71347	3.96455
																				13	17.6306					9.26297	50.9328		3.85162	31.7631		5.62783	14.0392		9.07575	29.2444		8.91752	0		9.75971	31.5765		10.5072	14.7855
																				13.4	19.6362					9.48797	46.0821		3.93936	33.6754		5.67088	12.8731		9.27978	21.4086		9.13994	0		10.0619	26.8657		10.8442	10.4478
																				13.8	20.056					9.66248	56.7164		4.0527	31.1567		5.71396	15.7183		9.48755	31.1101					10.7842	6.85634		11.5312	5.50373
																				14.2	20.8489					9.81039	58.5821		4.14291	33.722		6.20095	16.3246		9.64682	38.8526					11.2859	42.3974		12.0464	15.4851
																				14.6	20.709					10.1329	52.3787		4.24885	34.5616		6.25697	16.278		10.0179	36.7071					11.6027	9.23507		12.4443	11.1007
																				15	19.9627					10.3674	60.6343		4.32661	31.8563		6.31279	16.791		10.1989	39.6922					11.9351	40.2052		12.7632	9.23508
																				15.2	21.2687					10.5114	54.1045		4.43111	29.3843		6.37277	16.8377		10.3945	34.4216					12.2304	24.6269		13.0299	11.2873
																				15.6	23.9272					10.8104	61.2407		4.52263	29.5243		6.42551	18.097		10.6405	34.8881					12.9888	39.319		13.2626	23.2276
																				16	24.4403					11.2276	64.0858		4.61684	33.5821		6.48076	17.1642		10.9024	36.6604					13.2802	41.791		13.5354	22.5746
																				16.4	25					11.4544	65.2985		4.72548	34.375		6.97188	16.3246		11.4227	9.28172					13.5285	41.1847		13.7547	11.0541
																				16.8	26.959					11.5914	62.7332		4.82399	33.2556		7.03089	20.1493		11.7948	25.5131					13.76	37.4067		14.1722	17.5373
																				17.2	26.5392					11.7387	67.444		4.95071	31.6698		7.07977	18.4701		12.0734	16.8843					14.0002	45.569		14.4911	15.1586
																				17.6	26.4459					12.0065	62.1735		5.06202	31.0634		7.12956	18.2369		12.2816	34.7481					14.405	45.1959		14.8654	14.5522
																				18	28.0317					12.3652	62.9198		5.15051	26.5858		7.17467	18.4701		12.5111	15.1586					14.6779	30.0373		15.1681	20.3825
																				18.4	33.8619					12.6183	66.6045		5.257	27.8451		7.21024	16.4646		12.7716	33.2556					14.9835	35.1679		15.4611	27.9384
																				19.4	35.6343					12.7896	64.459		5.35184	32.1362		7.24618	16.6511		13.018	22.7612					15.282	31.9963		15.6733	21.5952
																				19.8	37.4067					13.0688	67.5373		5.44101	28.4049		7.74353	16.6978		13.2608	28.6381					15.6132	28.0784		15.9679	11.334
																				20.2	36.4272					13.3374	63.1996		5.56425	27.3787		7.8132	14.972		13.5152	31.5765					15.832	23.1343		16.4431	11.5672
																				20.6	36.3806					13.637	70.8955		5.68565	30.084		7.84685	15.7649		13.985	26.819					16.0787	29.0578		16.8478	10.6343
																				21	36.7537					13.9128	65.0653		5.77283	32.6026		7.88943	21.5019		14.3127	22.3881					16.3756	24.0205		17.1834	10.6343
																				21.4	37.8731					14.1214	68.1903		5.8718	27.4254		7.94393	20.1493		14.556	25.6063					16.5984	31.3433		17.473	9.70149
																				21.8	37.0336					14.3452	71.875		5.99216	26.6325		7.98105	14.9254		14.7931	22.6213					16.8112	22.6213		17.7322	7.32276
																				22.2	36.0541					14.5362	70.4291		6.10192	20.1493		8.0285	17.0709		15.2369	23.5541					16.9559	26.1194		17.9712	18.7034
																				23.2	37.7332					14.8305	69.4496		6.20021	27.472		8.08345	17.4907		15.5942	27.472					17.3405	15.5784		18.3197	0.979478
																				23.6	38.5261					15.0286	65.9049		6.30155	32.0896		8.57846	24.0205		15.8975	26.5392					17.6205	17.3507		18.7953	3.54478
																				24	40.0653					15.345	66.4646		6.75241	31.2966		8.60836	21.5951		16.1657	0					17.8229	15.3918		19.1855	13.2929
																				24.4	39.1791					15.6328	57.6959		7.1853	31.2034		8.64883	18.0037		16.4109	10.0746					18.0658	20.7556		19.5165	19.9627
																				24.8	38.153					15.9374	65.5317		7.65179	31.3433		8.69648	13.7127		16.6414	0					18.3182	6.94963		19.816	15.8116
																				25.2	37.5466					16.1992	69.8228		8.07668	29.8507		8.74902	13.5728		16.8624	5.22388					18.8152	13.2463		20.286	13.4328
																				25.6	38.4328					16.4341	66.0914		8.57657	30.5504		9.22888	14.0392		17.0929	9.14179					19.1807	3.03172		20.6722	21.5952
																				26	38.8993					16.6746	62.4534		9.01677	28.5448		9.72329	16.2313		17.339	7.9291					19.4585	24.8134		21.0005	15.625
																				27	43.2369					17.202	51.4459		9.51546	31.5299		10.1899	14.3657		17.5686	11.0541					19.6854	5.41045		21.2451	14.4123
																				27.4	43.4701					17.4684	49.7668		9.95965	31.0634		10.6841	0		17.8211	19.916					20.003	18.8899		21.6334	24.347
																				27.8	43.0504					17.6834	41.9776		10.458	28.778		11.152	0		18.0475	20.8489					20.2303	13.4795		21.8973	31.9963
																				28.2	43.0037					17.8801	41.791		10.9029	18.6101		11.6462	0		18.3494	15.3918					20.4292	3.6847		22.1287	36.2407
																				28.6	43.0037					18.1457	34.1418		11.0389	20.709		12.114	0		18.5654	26.9123					20.609	1.49254		22.4344	26.3992
																				29	42.6772					18.4059	35.2146		11.1425	18.4701		12.6082	0		18.7782	31.0634					20.7762	4.52425		22.7338	14.7855
																				29.4	43.1437					18.6347	37.6399		11.2421	22.7146					19.0435	20.8955					20.9349	14.2257		22.9911	33.5354
																				29.8	42.8172					19.1	36.8004		11.3221	21.3153					19.4786	27.2388					21.1824	10.7743		23.2575	26.4459
																				30.8	43.5634					19.5627	35.3545		11.4117	23.2276					19.6763	27.1922					21.3828	17.3974		23.5193	17.8172
																				31.2	43.5634					20.0143	12.1735		11.5191	24.4869					20.0692	28.3116					21.6388	12.4534		23.786	24.0672
																				31.6	42.3974					20.3041	36.3806		11.614	26.4925					20.301	22.0616					21.911	4.61754		24.0532	17.2108
																				32	43.4701					20.4901	35.0746		11.7407	25.9328					20.5665	23.3675					22.1805	7.60261		24.3294	8.95522
																				32.4	42.6772					20.9702	37.0802		11.838	24.2071					20.8266	27.0056					22.4075	3.54478		24.8946	7.60261
																				32.8	43.3302					21.2922	39.0858		11.9421	23.9272					21.1507	17.6306					22.6064	13.5261		25.3268	10.4944
																				33.2	42.8638					21.7819	37.6866		12.0633	25.0466					21.3358	25.6996					22.8216	4.85075		25.6684	22.6213
																				33.6	41.9776					22.2745	35.7743		12.1715	25.653					21.5835	25.8862					23.0275	26.3993		25.949	6.57649
																				34.6	45.0093					22.7511	37.1269		12.272	23.0877					21.9024	24.0672					23.2786	3.45149		26.1892	18.3302
																				35	45.569					23.2388	39.6455		12.3834	19.6828					22.3473	25.8862					23.5057	12.7332		26.5497	13.4795
																				35.4	46.9216					23.7304	38.806		12.4895	19.5429					22.7175	26.4459					23.7557	14.2724		26.9382	7.9291
																				35.8	46.7351					24.0555	30.6437		12.9733	19.5429					23.0483	25.8396					23.9843	18.1903		27.2336	8.34888
																				36.2	45.4757					24.3115	38.5261		13.4576	11.1007					23.3163	28.8246					24.2341	13.153		27.6236	10.5877
																				36.6	44.6362					24.5593	33.1623		13.627	11.194					23.6807	25.6063					24.5122	21.4086		27.9399	15.1119
																				37	46.4552					24.8311	32.9291		14.1142	12.8731					24.0637	19.5429					24.8159	17.584		28.206	18.8899
																				37.4	46.7351					25.1	35.2146		14.5902	12.3134					24.2576	0					25.0524	18.8433		28.4451	37.8265
																				38.4	46.222					25.3091	30.4104		14.7127	13.9925					24.5834	0					25.2438	15.2985		28.7916	7.08955
																				38.8	45.9422					25.6205	34.7015		15.1703	15.4851					24.8365	0					25.4056	5.64366		29.042	8.58209
																				39.2	45.0093					25.9367	36.2407		15.6291	15.7183					25.043	0					25.5482	6.38993		29.2461	6.34328
																				39.6	45.2892					26.4273	27.5187		16.1256	15.2519					25.2145	0					25.6785	12.6866		29.4194	16.0914
																				40	45.7556					26.7626	35.9142		16.6182	16.5578					25.3726	0					25.8009	11.847		29.7105	3.63806
																				40.4	45.8022					26.9841	36.8937		17.1136	0					25.5523	0					25.9181	28.9646		29.9423	5.45709
																				40.8	46.0354					27.4833	38.7127								25.9616	0					26.1716	13.8526		30.136	4.75746
																				41.2	45.3358					27.9828	38.3862								26.3025	0					26.3607	6.29664		30.3038	2.70522
																				42.2	46.3153					28.2639	48.834								26.5974	0					26.5235	18.6101		30.4542	2.37873
																				42.6	46.4552					28.4916	33.9086														26.8778	21.6884		30.5929	4.01119
																				43	46.6418					28.7784	40.9981														27.1156	7.74254		30.7236	11.1007
																				43.4	46.4086					29.0442	32.4627														27.3925	16.6978		30.849	13.0597
																				43.8	46.0354					29.3458	34.9347														27.6965	12.0336		30.9706	12.3134
																				44.2	45.9422					29.7814	35.7743														27.921	15.4851		31.0898	1.07276
																				44.6	46.5019					30.0676	39.4123														28.1216	14.5989		31.2072	5.50373
																				45	46.222					30.2698	42.584														28.3065	23.9272		31.3234	13.666
																				46	46.3619					30.529	33.5821														28.5314	13.2463		31.4388	9.74813
																				46.4	45.7556					30.818	33.7687														28.7677	36.8937		31.5535	8.53545
																				46.8	45.8955					31.1023	31.7164														29.0084	44.0765		31.6679	20.4758
																				47.2	45.9422					31.3847	25.4664														29.2909	42.9571		31.782	18.75
																				47.6	45.8955					31.7974	40.0653														29.5264	40.9049		31.8959	21.7351
																				48	45.709					32.1856	39.319														29.8122	39.2257		32.0097	20.4291
																				48.4	47.528					32.4904	34.7015														30.0125	47.3881		32.3274	17.5373
																				48.8	48.6474					32.7356	32.1362														30.21	46.6418		32.608	26.5858
																				49.8	48.3675					32.9897	31.6231														30.4831	52.472		32.8967	40.5784
																				50.2	49.0205					33.2119	32.3228														30.6941	48.4608		33.159	36.1474
																				50.6	49.1604					33.4583	30.7836														30.95	48.2743		33.4416	24.5802
																				51	48.9272					33.6625	38.666														31.2563	41.6978		33.698	31.6231
																				51.4	48.8806					33.8566	45.8955														31.587	37.9198		33.908	7.08955
																				51.8	48.0877					34.3269	33.8153														31.867	33.4888		34.2067	0.886194
																				52.2	48.9272					34.5116	40.1586														32.0802	42.3507		34.8809	10.3078
																				52.6	49.1604					34.8178	43.8899														32.3174	36.0075		35.3686	6.43657
																				53.6	49.0672					35.133	34.8414														32.6257	40.8582		35.7268	10.2612
																				54	46.1754					35.3606	43.9832														32.8949	47.8078		35.9959	8.34888
																				54.4	46.7351					35.6115	34.7948														33.2209	34.1884		36.2043	13.3862
																				54.8	47.8545					35.9361	43.1437														33.6614	47.2015		36.3719	7.08955
																				55.2	48.6474					36.1759	38.5261														33.9575	44.8228		36.5126	6.25
																				55.6	49.1604					36.5254	45.8955														34.2344	51.306		36.6358	2.84515
																				56	46.9216					36.779	48.2276														34.4778	44.0299		36.7478	3.35821
																				56.4	48.4608					37.0657	40.7649														34.7577	46.3619		36.8525	11.9869
																				57.4	46.6884					37.2764	43.0504														34.9379	45.8955		36.9526	26.5392
																				57.8	46.5019					37.5741	51.0261														35.187	34.5616		37.2063	17.8638
																				58.2	47.8545					37.8317	30.7369														35.4675	50.6063		37.3813	30.0373
																				58.6	48.694					38.1847	31.3433														35.7622	47.2948		37.5287	20.4291
																				59	47.528					38.4304	33.9086														36.2047	39.2257		37.6576	10.9608
																				59.4	47.4347					38.7617	57.1828																	37.7741	28.125
																				59.8	47.1082					39.0399	57.6493																	37.8824	1.4459
																				60.2	48.6474					39.5012	49.4403																	37.9851	8.2556
																				61.2	47.8078					39.7269	32.1828																	38.084	8.48881
																				61.6	47.1549					39.8669	36.194																	38.1805	9.9347
																				62	46.9216					40.0652	45.8489																	38.2752	3.21828
																				62.4	46.6418					40.4598	66.3713																	38.3686	5.50373
																				62.8	47.4813					41.0666	53.5914																	38.4613	8.11567
																				63.2	47.9011					41.372	40.4384																	38.5534	11.194
																				63.6	47.2015					41.6798	45.4291																	38.6451	13.7593
																				64	47.3881					41.8197	53.0784																	38.7365	10.7743
																				65	48.6007					42.0269	56.3433																	38.8277	12.2668
																				65.4	48.834					42.4928	39.9254																	38.9188	15.2519
																				65.8	48.6007					42.7743	46.5951																	39.0098	14.9254
																				66.2	47.7612					42.9666	39.5522																	39.1007	15.625
																				66.6	48.3675					43.156	34.9347																	39.1916	3.40485
																				67	48.4608					43.4644	57.8825																	39.2825	5.50373
																				67.4	48.5075					43.7913	55.4104																	39.3733	4.99067
																				67.8	47.9478					44.2913	43.1903																	39.6285	24.2071
																				68.8	48.4142					44.6079	55.2705																	39.8776	26.5858
																				69.2	48.1343					45.0943	34.2817																	40.1862	4.01119
																				69.6	48.041					45.574	0																	40.5112	11.6138
																				70	47.9011					46.0528	0																	40.9655	5.92351
																				70.4	48.2743					46.5364	0																	41.3318	8.95522
																				70.8	47.2948					47.0061	0																	41.6392	8.53545
																				71.2	48.181					47.481	0																	41.9075	15.2519
																				71.6	49.5802																							42.1501	11.194
																				72.6	52.0989																							42.3757	0.046642
																				73	51.5392																							42.5901	1.16604
																				73.4	51.959																							42.797	9.79478
																				73.8	51.306																							43.0359	4.85075
																				74.2	50.6063																							43.2726	16.4179
																				74.6	51.0728																							43.6759	6.8097
																				75	50.4198																							44.1306	10.1679
																				75.4	51.4459																							44.4809	19.3563
																				75.8	14.3657																							44.8198	15.0187
																				76.4	14.2724																							45.1817	17.3508
																				76.8	15.5784																							45.4663	7.55597
																				77.2	14.8321																							45.6889	11.7537
																				77.6	14.5056																							46.0249	13.7127
																				78	14.5056																							46.3895	29.1045
																				78.4	15.2519																							46.6492	27.5653
																				78.8	15.0187																							46.87	32.0896
																				79.2	14.6922																							47.0808	20.709
																				79.6	14.2724																							47.3452	16.791
																				79.8	14.7854																							47.8058	14.1325
																																												48.0543	17.6306
																																												48.4732	0.51306
																																												48.7933	9.98134
																																												49.0464	2.47201
																																												49.2548	7.6959
																																												49.4338	7.97575
																																												49.5937	5.1306
[truncated: 32 more columns]

## Sheet: Sheet1
				0
				0
				0
				154.0
				188.5
				232.5
				266.0
				262.5
				246.0
				280.0
				265.0
				238.5
				241.5
				206.0
				303.0
				305.0
				302.5
				284.0
				293.5
				290.5
				310.5
				318.5
				310.0
				278.5
				290.5
				313.0
				337.5
				323.0
				298.0
				336.5
				298.5
				356.5
				298.0
				286.0
				320.5
				240.5
				277.5
				243.5
				256.5
				245.5
				276.5
				258.0
				280.0
				283.5
				280.0
				227.5
				265.0
				286.0
				266.5
				293.0
				259.5
				311.0
				278.5
				284.5
				259.0
				314.5
				310.5
				344.0
				330.5
				305.5
				318.0
				323.5
				284.5
				286.5
				344.0
				312.0
				214.5
				253.0
				266.5
				312.5
				259.5
				274.5
				257.0
				349.0
				280.0
				304.5
				315.0
				301.0
				331.0
				245.5
				228.0
				234.0
				276.0
				275.5
				220.5
				245.0
				270.5
				196.5
				216.0
				315.5
				346.5
				301.5
				264.0
				219.5
				228.5
				205.5
				0
				0
				0
				0
				0
				0
